# Supplementary material for: Circulating miR-206 and miR-1246 as Markers in the Early Diagnosis of Lung Cancer in Patients with Chronic Obstructive Pulmonary Disease
Source: Int J Mol Sci. 2023 Aug 4;24(15):12437. doi: 10.3390/ijms241512437 (PMC10418760; doi:10.3390/ijms241512437)
Supplement: Supplementary file 1 [file ijms-24-12437-s001.zip]

Archive with 1 entries (1 files):
- ijms-2492791-supplementary.pdf
